# Supplementary material for: Surveillance of travel-associated isolates elucidates the diversity of non-pandemic Vibrio cholerae
Source: Microb Genom. 2024 Oct 16;10(10):001307. doi: 10.1099/mgen.0.001307 (PMC11900828; doi:10.1099/mgen.0.001307)
Supplement: Uncited Supplementary Data Sheet 1. [file mgen-10-01307-s001.xlsx]

## Sheet: isolates_this_study
strain_id	run_accession	source	year	country	lineage
AUSMDU00028286	SRR28740573	faeces	2005	Indonesia	7PET
AUSMDU00028282	SRR28740572	faeces	2006	Indonesia	7PET
AUSMDU00028283	SRR28740561	faeces	2009	Indonesia	non-7PET
AUSMDU00028287	SRR28740550	faeces	2009	Indonesia	non-7PET
AUSMDU00028288	SRR28740539	faeces	2009	Indonesia	non-7PET
AUSMDU00028289	SRR28740528	faeces	2010	Indonesia	non-7PET
AUSMDU00028290	SRR28740517	faeces	2010	Indonesia	non-7PET
AUSMDU00028291	SRR28740506	faeces	2010	Indonesia	7PET
AUSMDU00028292	SRR28740501	faeces	2011	Indonesia	non-7PET
AUSMDU00028293	SRR28740500	faeces	2011	Indonesia	non-7PET
AUSMDU00028294	SRR28740571	faeces	2011	Indonesia	non-7PET
AUSMDU00028296	SRR28740570	faeces	2012	Indonesia	non-7PET
AUSMDU00028295	SRR28740569	faeces	2011	Indonesia	non-7PET
AUSMDU00028297	SRR28740568	faeces	2012	Indonesia	non-7PET
AUSMDU00028298	SRR28740567	faeces	2013	Indonesia	non-7PET
AUSMDU00028299	SRR28740566	faeces	2014	Indonesia	non-7PET
AUSMDU00028300	SRR28740565	faeces	2014	Indonesia	non-7PET
AUSMDU00028301	SRR28740564	faeces	2014	Indonesia	non-7PET
AUSMDU00028302	SRR28740563	faeces	2014	Indonesia	non-7PET
AUSMDU00028303	SRR28740562	faeces	2014	Indonesia	non-7PET
AUSMDU00028304	SRR28740560	faeces	2015	Indonesia	non-7PET
AUSMDU00028305	SRR28740559	faeces	2015	Indonesia	non-7PET
AUSMDU00028306	SRR28740558	faeces	2016	Indonesia	7PET
AUSMDU00028307	SRR28740557	faeces	2016	Indonesia	non-7PET
AUSMDU00028308	SRR28740556	faeces	2016	Indonesia	non-7PET
AUSMDU00028309	SRR28740555	faeces	2016	Indonesia	non-7PET
AUSMDU00028310	SRR28740554	faeces	2016	Indonesia	non-7PET
AUSMDU00028311	SRR28740553	faeces	2016	Indonesia	non-7PET
AUSMDU00028312	SRR28740552	faeces	2016	Indonesia	non-7PET
AUSMDU00028313	SRR28740551	faeces	2016	Indonesia	non-7PET
AUSMDU00028314	SRR28740549	faeces	2016	Indonesia	non-7PET
AUSMDU00028315	SRR28740548	faeces	2017	Indonesia	non-7PET
AUSMDU00028316	SRR28740547	faeces	2017	Indonesia	non-7PET
AUSMDU00028317	SRR28740546	faeces	2017	Indonesia	non-7PET

## Sheet: AMR_profiles
strain_id	APH(3'')-Ib	APH(6)-Id	catB9	floR	varG	CARB-4	CARB-7	dfrA1	dfrA6	QnrVC-1	QnrVC4	QnrVC5	QnrVC7	almE	almF	almG	sul2	tet(A)	tet(B)	CRP	OmpT	OmpU	ICEVchban5
AUSMDU00028283	0	0	0	0	0	0	0	0	0	1	1	0	0	1	1	1	0	0	0	1	0	0	0
AUSMDU00028297	0	0	0	0	0	0	0	0	0	0	0	0	0	1	1	1	0	0	0	1	0	0	0
AUSMDU00028292	1	1	0	0	0	0	0	0	1	0	0	0	0	1	1	1	1	1	0	1	0	0	0
AUSMDU00028308	0	0	0	0	0	0	0	0	0	1	1	0	0	1	1	1	0	0	0	1	0	0	0
AUSMDU00028316	0	0	0	0	0	0	0	0	1	1	0	1	0	1	1	1	0	0	0	1	0	0	0
AUSMDU00028295	0	0	0	0	0	0	0	0	0	0	0	0	0	1	1	1	0	0	0	1	0	0	0
AUSMDU00028304	0	0	0	0	0	0	0	0	0	0	0	0	0	1	1	1	0	0	0	1	0	0	0
AUSMDU00028303	0	0	0	0	0	0	0	0	0	0	0	0	0	1	1	1	0	0	0	1	0	0	0
AUSMDU00028299	1	1	0	1	0	0	0	0	0	0	0	0	0	1	1	1	1	1	0	1	0	0	0
AUSMDU00028296	0	0	0	0	0	0	0	0	0	0	0	0	0	1	1	1	0	0	0	1	0	0	0
AUSMDU00028294	0	0	0	0	0	0	0	0	1	1	1	0	0	1	1	1	0	0	1	1	0	0	0
AUSMDU00028305	0	0	0	0	0	0	0	0	0	0	0	0	0	1	1	1	0	0	0	1	0	0	0
AUSMDU00028287	0	0	0	0	0	0	0	0	0	0	0	0	0	1	1	0	0	0	1	1	0	0	0
AUSMDU00028289	0	0	0	0	0	0	0	0	0	0	0	0	0	1	1	1	0	0	0	1	0	0	0
AUSMDU00028314	0	0	0	0	0	0	0	0	0	1	0	1	0	1	1	1	0	0	0	1	0	0	0
AUSMDU00028307	0	0	0	0	0	0	0	0	0	1	0	0	1	1	1	1	0	0	0	1	0	0	0
AUSMDU00028301	0	0	0	0	0	0	0	0	0	0	0	0	0	1	1	1	0	0	0	1	0	0	0
AUSMDU00028310	0	0	0	0	0	0	0	0	0	0	0	0	0	1	1	1	0	0	0	1	0	0	0
AUSMDU00028311	0	0	0	0	0	0	0	0	0	0	0	0	0	1	1	1	0	0	0	1	0	0	0
AUSMDU00028288	0	0	0	0	1	0	0	0	0	0	0	0	0	1	1	1	0	0	0	1	0	0	0
AUSMDU00028317	0	0	0	0	0	0	0	0	0	0	0	0	0	1	1	1	0	0	0	1	0	0	0
AUSMDU00028298	0	0	1	0	0	0	0	0	0	0	0	0	0	1	1	1	0	0	0	1	0	0	0
AUSMDU00028290	0	0	1	0	0	0	0	0	0	0	0	0	0	1	1	1	0	0	0	1	0	0	0
AUSMDU00028315	0	0	0	0	1	0	0	0	0	0	0	0	0	1	1	1	0	0	0	1	0	1	0
AUSMDU00028312	0	0	0	0	0	1	1	0	0	0	0	0	0	1	1	1	0	0	0	1	0	0	0
AUSMDU00028293	0	0	0	0	1	0	0	0	0	0	0	0	0	1	1	1	0	0	0	1	0	1	0
AUSMDU00028300	0	0	0	0	0	0	0	0	0	0	0	0	0	1	1	1	0	0	0	1	0	0	0
AUSMDU00028313	0	0	0	0	1	0	0	0	0	0	0	0	0	1	1	1	0	0	0	1	1	0	0
AUSMDU00028302	0	0	0	0	1	0	0	0	0	0	0	0	0	1	1	1	0	0	0	1	1	0	0
AUSMDU00028309	0	0	0	0	1	0	0	0	0	0	0	0	0	1	1	1	0	0	0	1	1	0	0
AUSMDU00028286	0	0	1	0	1	0	0	0	0	0	0	0	0	1	1	1	0	0	0	1	1	0	0
AUSMDU00028291	0	0	1	0	1	0	0	0	0	0	0	0	0	1	1	1	0	0	0	1	1	0	0
AUSMDU00028306	0	0	1	0	1	0	0	0	0	0	0	0	0	1	1	1	0	0	0	1	1	0	0
AUSMDU00028282	0	0	1	0	1	0	0	1	0	0	0	0	0	1	1	1	0	0	0	1	1	0	1

## Sheet: VFs_adherence
strain_id	mshA	mshC	mshD	mshF	mshG	other_msh	pilA	other_pil	tcpN/toxT	other_tcp	cqsA	luxS	acfABCD	gbpA
AUSMDU00028283	0	1	1	1	1	1	0	1	0	0	1	1	0	0
AUSMDU00028297	0	1	1	1	1	1	0	1	0	0	1	1	0	1
AUSMDU00028292	0	1	1	1	1	1	0	1	0	0	1	1	0	1
AUSMDU00028308	0	1	1	1	1	1	0	1	0	0	1	1	0	1
AUSMDU00028316	0	1	1	1	1	1	0	1	0	0	1	1	0	1
AUSMDU00028295	0	1	1	1	1	1	0	1	0	0	1	1	0	1
AUSMDU00028304	0	0	1	0	0	1	0	1	0	0	1	1	0	1
AUSMDU00028303	0	1	1	1	1	1	0	1	0	0	1	1	0	1
AUSMDU00028299	0	1	1	1	1	1	0	1	0	0	1	1	0	1
AUSMDU00028296	0	1	1	1	1	1	0	1	0	0	1	1	0	1
AUSMDU00028294	0	1	1	1	1	1	0	1	0	0	1	1	0	1
AUSMDU00028305	0	1	1	1	1	1	0	1	0	0	1	1	0	1
AUSMDU00028287	0	1	1	1	1	1	0	1	0	0	1	1	0	1
AUSMDU00028289	0	0	0	1	1	1	0	1	0	0	1	1	0	1
AUSMDU00028314	0	0	0	1	1	1	0	1	0	0	1	1	0	1
AUSMDU00028307	0	1	1	1	1	1	0	1	0	0	1	1	0	1
AUSMDU00028301	1	1	1	1	1	1	0	1	0	0	1	1	0	1
AUSMDU00028310	0	1	1	1	1	1	0	1	0	0	0	1	0	1
AUSMDU00028311	0	1	1	1	1	1	0	1	0	0	1	1	0	1
AUSMDU00028288	0	1	1	1	1	1	0	1	0	0	1	1	0	1
AUSMDU00028317	0	1	1	1	1	1	0	1	0	0	1	1	0	1
AUSMDU00028298	0	1	1	1	1	1	0	1	0	0	1	1	0	1
AUSMDU00028290	0	1	1	1	1	1	0	1	0	0	1	1	0	1
AUSMDU00028315	0	1	1	1	1	1	0	1	0	0	1	1	0	1
AUSMDU00028312	1	1	1	1	1	1	0	1	0	0	1	1	0	1
AUSMDU00028293	0	1	1	1	1	1	0	1	0	0	1	1	0	1
AUSMDU00028300	0	0	1	1	1	1	0	1	0	0	1	1	0	1
AUSMDU00028313	1	1	1	1	1	1	0	1	0	0	1	1	0	1
AUSMDU00028302	1	1	1	1	1	1	1	1	1	1	1	1	1	1
AUSMDU00028309	1	1	1	1	1	1	1	1	1	1	1	1	1	1
AUSMDU00028286	1	1	1	1	1	1	1	1	1	1	1	1	1	1
AUSMDU00028291	1	1	1	1	1	1	1	1	1	1	1	1	1	1
AUSMDU00028306	1	1	1	1	1	1	1	1	1	1	1	1	1	1
AUSMDU00028282	1	1	1	1	1	1	1	1	0	1	1	1	1	1

## Sheet: VFs_exotoxin
strain_id	hap/vvp	nanH	ace	ctxA	ctxB	rtxA	rtxB	rtxC	rtxD	tlh	zot	toxA
AUSMDU00028283	0	0	0	0	0	0	1	1	1	1	0	0
AUSMDU00028297	1	0	0	0	0	1	1	1	1	1	0	0
AUSMDU00028292	1	1	0	0	0	1	1	1	1	1	0	1
AUSMDU00028308	1	1	0	0	0	0	1	1	0	1	0	0
AUSMDU00028316	1	1	0	0	0	1	1	1	1	1	0	0
AUSMDU00028295	1	0	0	0	0	1	1	1	1	1	0	0
AUSMDU00028304	1	0	0	0	0	0	1	1	1	1	0	0
AUSMDU00028303	1	0	0	0	0	0	0	1	0	1	0	0
AUSMDU00028299	1	0	0	0	0	1	1	1	1	1	0	0
AUSMDU00028296	1	0	0	0	0	1	1	1	1	1	0	0
AUSMDU00028294	1	1	0	0	0	1	1	1	1	1	0	0
AUSMDU00028305	1	1	0	0	0	1	1	1	1	1	0	0
AUSMDU00028287	1	1	0	0	0	1	1	1	1	1	0	0
AUSMDU00028289	1	0	0	0	0	0	1	1	1	1	0	0
AUSMDU00028314	1	0	0	0	0	0	1	1	1	1	0	0
AUSMDU00028307	1	1	0	0	0	1	1	1	1	1	0	0
AUSMDU00028301	1	0	0	0	0	1	1	1	1	1	0	0
AUSMDU00028310	1	0	0	0	0	1	1	1	1	1	0	1
AUSMDU00028311	1	0	0	0	0	0	1	1	1	1	0	1
AUSMDU00028288	1	1	0	0	0	1	1	1	1	1	0	1
AUSMDU00028317	1	0	0	0	0	1	1	1	1	1	0	1
AUSMDU00028298	1	0	0	0	0	0	1	1	1	1	0	0
AUSMDU00028290	1	0	0	0	0	0	1	1	1	1	0	0
AUSMDU00028315	1	0	0	0	0	1	1	1	1	1	0	1
AUSMDU00028312	1	1	0	0	0	1	1	1	1	1	0	0
AUSMDU00028293	1	0	0	0	0	0	1	1	1	1	0	0
AUSMDU00028300	1	0	0	0	0	1	1	1	1	1	0	1
AUSMDU00028313	1	0	0	0	0	1	1	1	1	1	0	0
AUSMDU00028302	1	1	0	0	0	1	1	1	1	1	0	0
AUSMDU00028309	1	1	0	0	0	1	1	1	1	1	0	0
AUSMDU00028286	1	1	1	1	1	1	1	1	1	1	1	0
AUSMDU00028291	1	1	1	1	1	1	1	1	1	1	1	0
AUSMDU00028306	1	1	1	1	1	1	1	1	1	1	1	0
AUSMDU00028282	1	1	1	1	1	1	1	1	1	1	1	0

## Sheet: VFs_immunity
strain_id	cpsA	other_cps	vpsCDEFG	vpsHI	vpsU	other_vps	wbfU	wbfY	wbjD/wecB	wecC
AUSMDU00028283	1	1	1	1	1	1	0	0	1	1
AUSMDU00028297	1	1	1	1	1	1	0	0	1	1
AUSMDU00028292	1	1	0	0	0	1	0	0	1	1
AUSMDU00028308	1	1	1	1	1	1	0	0	1	1
AUSMDU00028316	1	1	1	1	0	1	1	1	1	1
AUSMDU00028295	1	1	1	1	1	1	0	0	1	1
AUSMDU00028304	1	1	1	1	1	1	0	0	1	1
AUSMDU00028303	1	1	1	1	1	1	1	1	1	1
AUSMDU00028299	1	1	1	1	1	1	0	0	1	1
AUSMDU00028296	1	1	1	1	1	1	0	0	1	1
AUSMDU00028294	1	1	1	1	1	1	0	0	1	1
AUSMDU00028305	1	1	1	1	1	1	0	0	1	1
AUSMDU00028287	1	1	1	1	1	1	0	0	1	1
AUSMDU00028289	1	1	0	1	1	1	0	0	1	1
AUSMDU00028314	1	1	0	1	1	1	0	0	1	1
AUSMDU00028307	1	1	0	1	1	1	1	1	1	1
AUSMDU00028301	1	1	0	1	1	1	1	1	1	1
AUSMDU00028310	1	1	1	1	1	1	1	1	1	1
AUSMDU00028311	1	1	1	1	1	1	0	0	1	1
AUSMDU00028288	1	1	1	1	1	1	0	0	1	1
AUSMDU00028317	1	1	0	1	1	1	0	0	1	1
AUSMDU00028298	1	1	1	1	1	1	0	0	1	1
AUSMDU00028290	0	1	1	1	1	1	0	0	1	1
AUSMDU00028315	1	1	0	0	0	1	0	0	1	1
AUSMDU00028312	1	1	0	0	0	1	1	1	1	1
AUSMDU00028293	1	1	0	0	0	1	0	0	1	1
AUSMDU00028300	1	1	0	0	0	1	0	0	1	1
AUSMDU00028313	1	1	0	1	0	1	1	1	1	1
AUSMDU00028302	1	1	1	1	1	1	1	1	1	1
AUSMDU00028309	1	1	1	1	1	1	1	1	1	1
AUSMDU00028286	1	1	1	1	1	1	1	1	1	1
AUSMDU00028291	1	1	1	1	1	1	1	1	1	1
AUSMDU00028306	0	1	1	1	1	1	1	1	1	1
AUSMDU00028282	1	1	1	1	1	1	1	1	1	1

## Sheet: VFs_motility
strain_id	cheB	other_che	flaABCDEGI	fleN/flhG	fleR/flrC	fleS/flrB	flgO	other_flg	flhAB	flhF	fliQ	other_fli	flrA	motA	other_mot
AUSMDU00028283	0	1	1	1	1	1	0	1	1	1	0	1	1	0	1
AUSMDU00028297	1	1	1	1	1	1	1	1	1	1	1	1	1	1	1
AUSMDU00028292	1	1	1	1	1	1	1	1	1	1	1	1	1	1	1
AUSMDU00028308	1	1	1	1	1	1	1	1	1	1	1	1	1	1	1
AUSMDU00028316	1	1	1	1	1	1	1	1	1	1	1	1	1	1	1
AUSMDU00028295	1	1	1	1	1	1	1	1	1	1	1	1	1	1	1
AUSMDU00028304	1	1	1	1	1	1	1	1	1	1	1	1	1	1	1
AUSMDU00028303	1	1	1	1	1	1	1	1	1	1	1	1	1	1	1
AUSMDU00028299	1	1	1	1	1	1	1	1	1	1	1	1	1	1	1
AUSMDU00028296	1	1	1	1	1	1	1	1	1	1	1	1	1	1	1
AUSMDU00028294	1	1	1	1	1	1	1	1	1	1	1	1	1	1	1
AUSMDU00028305	1	1	1	1	1	1	1	1	1	1	1	1	1	1	1
AUSMDU00028287	1	1	1	1	1	1	1	1	1	1	1	1	1	1	1
AUSMDU00028289	1	1	1	1	1	1	1	1	1	1	1	1	1	1	1
AUSMDU00028314	1	1	1	1	1	1	1	1	1	1	1	1	1	1	1
AUSMDU00028307	1	1	1	1	1	1	1	1	1	1	1	1	1	1	1
AUSMDU00028301	1	1	1	1	1	1	1	1	1	1	1	1	1	1	1
AUSMDU00028310	1	1	1	1	1	1	1	1	1	1	1	1	1	1	1
AUSMDU00028311	1	1	1	1	1	1	1	1	1	1	1	1	1	1	1
AUSMDU00028288	1	1	1	1	1	1	1	1	1	1	1	1	1	1	1
AUSMDU00028317	1	1	1	1	1	1	1	1	1	1	1	1	1	1	1
AUSMDU00028298	1	1	1	1	1	1	1	1	1	1	1	1	1	1	1
AUSMDU00028290	1	1	1	1	1	1	1	1	1	1	1	1	1	1	1
AUSMDU00028315	1	1	1	1	1	1	1	1	1	1	1	1	1	1	1
AUSMDU00028312	1	1	1	1	1	1	1	1	1	1	1	1	1	1	1
AUSMDU00028293	1	1	1	1	1	1	1	1	1	1	1	1	1	1	1
AUSMDU00028300	1	1	1	1	1	1	1	1	1	1	1	1	1	1	1
AUSMDU00028313	1	1	1	1	1	1	1	1	1	1	1	1	1	1	1
AUSMDU00028302	1	1	1	1	1	1	1	1	1	1	1	1	1	1	1
AUSMDU00028309	1	1	1	1	1	1	1	1	1	1	1	1	1	1	1
AUSMDU00028286	1	1	1	1	1	1	1	1	1	1	1	1	1	1	1
AUSMDU00028291	1	1	1	1	1	1	1	1	1	1	1	1	1	1	1
AUSMDU00028306	1	1	1	1	1	1	1	1	1	1	1	1	1	1	1
AUSMDU00028282	1	1	1	1	1	1	1	1	1	1	1	1	1	1	1

## Sheet: VFs_nutrition_metabolism
strain_id	hasR	hutA	hutR	irgA	vctA	vctPDGC	vibC	vibD	other_vib	viuAB	viuPDGC
AUSMDU00028283	1	0	1	0	1	0	1	0	1	1	1
AUSMDU00028297	1	1	1	1	1	1	1	0	1	1	1
AUSMDU00028292	1	0	1	1	1	0	1	0	1	1	1
AUSMDU00028308	1	1	1	1	1	1	1	0	1	1	1
AUSMDU00028316	0	0	1	1	1	1	1	0	1	1	1
AUSMDU00028295	1	0	1	1	1	1	1	0	1	1	1
AUSMDU00028304	1	1	1	1	1	1	1	0	1	1	1
AUSMDU00028303	1	0	1	1	1	1	1	0	1	1	1
AUSMDU00028299	1	0	1	1	1	1	1	0	1	1	1
AUSMDU00028296	1	0	1	1	1	1	1	0	1	1	1
AUSMDU00028294	1	0	1	1	1	1	1	0	1	1	1
AUSMDU00028305	1	0	1	1	1	1	1	0	1	1	1
AUSMDU00028287	1	0	1	1	1	1	0	0	1	1	1
AUSMDU00028289	1	0	1	1	1	1	1	0	1	1	1
AUSMDU00028314	1	0	1	1	1	1	1	0	1	1	1
AUSMDU00028307	1	1	1	1	1	1	1	1	1	1	1
AUSMDU00028301	1	1	1	1	1	1	1	1	1	1	1
AUSMDU00028310	1	0	1	1	1	1	1	1	1	1	1
AUSMDU00028311	1	1	1	1	1	1	1	1	1	1	1
AUSMDU00028288	1	0	1	1	1	1	1	1	1	1	1
AUSMDU00028317	1	0	1	1	1	1	1	0	1	1	1
AUSMDU00028298	1	1	1	1	1	1	1	1	1	1	1
AUSMDU00028290	1	1	1	1	1	1	1	0	1	1	1
AUSMDU00028315	1	0	1	1	1	1	1	1	1	1	1
AUSMDU00028312	1	0	1	1	1	1	1	1	1	1	1
AUSMDU00028293	0	1	1	1	1	1	1	1	1	1	1
AUSMDU00028300	1	1	1	1	1	1	1	1	1	1	1
AUSMDU00028313	1	0	1	1	1	1	1	1	1	1	1
AUSMDU00028302	1	1	1	1	1	1	1	1	1	1	1
AUSMDU00028309	1	1	1	1	1	1	1	1	1	1	1
AUSMDU00028286	1	1	1	1	1	1	1	1	1	1	1
AUSMDU00028291	1	1	1	1	1	1	1	1	1	1	1
AUSMDU00028306	1	1	1	1	1	1	1	1	1	1	1
AUSMDU00028282	1	1	1	1	1	1	1	1	1	1	1

## Sheet: contextual_non_7PET
strain_id	source	year	isolation	accession
01-32_S32	Clinical	2001	China	GCA_009748895.1
03-1_S94	Clinical	2003	China	GCA_009748885.1
03-12_S34	Clinical	2003	China	GCA_009748865.1
03-4_S35	Clinical	2003	China	GCA_009748825.1
03-5_S97	Clinical	2003	China	GCA_009748835.1
03-9_S98	Clinical	2003	China	GCA_009748805.1
04-1_S36	Clinical	2004	China	GCA_009746685.1
04-6_S100	Clinical	2004	China	GCA_009748775.1
05-12_S101	Clinical	2005	China	GCA_009748765.1
05-13_S37	Clinical	2005	China	GCA_009748745.1
05-14_S103	Clinical	2005	China	GCA_009747005.1
06-18_S40	Clinical	2006	China	GCA_009746945.1
06-21_S108	Clinical	2006	China	GCA_009748695.1
06-6_S157	Clinical	2006	China	GCA_009746965.1
06-8_S158	Clinical	2006	China	GCA_009748685.1
07_2425	NA	NA	USA	GCF_003311905.1
07-16_S121	Clinical	2007	China	GCA_009748615.1
07-18_S122	Clinical	2007	China	GCA_009748585.1
07-3_S124	Clinical	2007	China	GCA_009748505.1
07-6_S126	Clinical	2007	China	GCA_009746905.1
08-1_S127	Clinical	2008	China	GCA_009746805.1
08-19_S131	Clinical	2008	China	GCA_009748355.1
08-20_S133	Clinical	2008	China	GCA_009748405.1
08-21_S134	Clinical	2008	China	GCA_009748385.1
08-3_S137	Clinical	2008	China	GCA_009748325.1
08-4_S138	Clinical	2008	China	GCA_009748285.1
08-8_S161	Clinical	2008	China	GCA_009748235.1
09-14_S24	Clinical	2009	China	GCA_009748115.1
09-15_S25	Clinical	2009	China	GCA_009748165.1
09-16_S26	Clinical	2009	China	GCA_009748125.1
09-17_S30	Clinical	2009	China	GCA_009748105.1
09-18_S31	Clinical	2009	China	GCA_009748085.1
09-19_S32	Clinical	2009	China	GCA_009748055.1
09-20_S8	Clinical	2009	China	GCA_009748025.1
09-21_S34	Clinical	2009	China	GCA_009748005.1
09-23_S35	Clinical	2009	China	GCA_009748035.1
09-24_S36	Clinical	2009	China	GCA_009747985.1
09-25_S37	Clinical	2009	China	GCA_009747955.1
09-27_S39	Clinical	2009	China	GCA_009747905.1
09-28_S40	Clinical	2009	China	GCA_009747915.1
09-29_S41	Clinical	2009	China	GCA_009747865.1
09-31_S44	Clinical	2009	China	GCA_009747875.1
09-32_S45	Clinical	2009	China	GCA_009747845.1
09-33_S46	Clinical	2009	China	GCA_009747815.1
09-34_S47	Clinical	2009	China	GCA_009746835.1
09-36_S48	Clinical	2009	China	GCA_009746825.1
09-38_S50	Clinical	2009	China	GCA_009747805.1
09-39_S51	Clinical	2009	China	GCA_009747765.1
09-40_S53	Clinical	2009	China	GCA_009747755.1
09-6_S55	Clinical	2009	China	GCA_009747745.1
09-7_S56	Clinical	2009	China	GCA_009747695.1
09-8_S57	Clinical	2009	China	GCA_009747685.1
1_76	Clinical_(diarrhoea)	1976	India	GCA_023166385.1
1-22I	hand_swab	2000	Thailand	NA
1-TY2	shrimp	2013	Thailand	NA
1-TY8	shrimp	2013	Thailand	NA
10-11_S60	Clinical	2010	China	GCA_009747705.1
10-12_S11	Clinical	2010	China	GCA_009747645.1
10-14_S13	Clinical	2010	China	GCA_009747575.1
10-15_S14	Clinical	2010	China	GCA_009747615.1
10-16_S65	Clinical	2010	China	GCA_009747605.1
10-18_S16	Clinical	2010	China	GCA_009747545.1
10-5_S19	Clinical	2010	China	GCA_009747505.1
10-6_S20	Clinical	2010	China	GCA_009747515.1
10-9_S21	Clinical	2010	China	GCA_009747485.1
1003-93	Clinical_(diarrhoea)	1993	Indonesia	GCA_023163825.1
103-79	Clinical_(diarrhoea)	1979	India	NA
10317-62	Clinical_(diarrhoea)	1962	Philippines	GCA_023167325.1
104-73	Clinical_(diarrhoea)	1973	India	GCA_023165645.1
1042-78	Clinical_(diarrhoea)	1978	USA	GCA_023167405.1
10432-62	Clinical	1962	Philippines	GCF_000969265.1
1074-78	Sewage	1978	Brazil	GCF_001857405.1
107V1216	enviromental_(river_water)	2016	Bangladesh	GCF_018920425.1
108-73	Clinical_(diarrhoea)	1973	India	GCA_023165745.1
10843-62	Clinical_(diarrhoea)	1962	India	GCA_023163525.1
109-68	Clinical_(diarrhoea)	1968	India	GCA_023164945.1
1092-96	Clinical_(diarrhoea)	1996	India	GCA_023164425.1
1093-93	Clinical_(diarrhoea)	1993	Germany	GCA_023163845.1
11-1_S22	Clinical	2011	China	GCA_009747465.1
11-2_S78	Clinical	2011	China	GCA_009747445.1
11-3_S23	Clinical	2011	China	GCA_009747565.1
11-6_S26	Clinical	2011	China	GCA_009747415.1
11-7_S27	Clinical	2011	China	GCA_009747375.1
110-68	Clinical_(diarrhoea)	1968	India	GCA_023168045.1
1103-76	Clinical_(diarrhoea)	1976	India	GCA_023167305.1
1111-77	Clinical_(diarrhoea)	1977	India	GCA_023166745.1
112-68	Clinical_(diarrhoea)	1968	Philippines	GCA_023167585.1
112-73	Clinical_(diarrhoea)	1973	India	GCA_023165765.1
1127	Clinical	1999	Mexico	NA
1130_W58	water	1984	Thailand	NA
1133-80	Clinical_(diarrhoea)	1980	Romania	GCA_023163325.1
11416-62	Clinical_(diarrhoea)	1962	Philippines	GCA_023162725.1
1146	Clinical	2004	Mexico	NA
1148	Clinical	2004	Mexico	NA
1154-74	Clinical	1974	India	GCF_000969235.1
1157-74	Clinical_(diarrhoea)	1974	India	GCA_023166185.1
1158-76	Sea_water	1976	Japan	GCA_023167205.1
1162-74	Clinical_(diarrhoea)	1974	India	GCA_023166285.1
1.16307e+06	stool	2012	Mozambique	GCF_002097815.1
1175-74	Clinical_(diarrhoea)	1974	India	GCA_023166205.1
118-2000	Clinical_(diarrhoea)	2000	India	GCA_023164865.1
1182-93	Clinical_(diarrhoea)	1993	Indonesia	GCA_023163865.1
1187-93	Clinical_(diarrhoea)	1993	Indonesia	GCA_023163885.1
1188-98	Shrimp	1998	Germany	GCA_023164825.1
12_74	Clinical_(diarrhoea)	1974	India	GCA_023166365.1
12-1_S28	Clinical	2012	China	GCA_009747365.1
12-2_S156	Clinical	2012	China	GCA_009747395.1
12-3_S81	Clinical	2012	China	GCA_009747335.1
12-5_S29	Clinical	2012	China	GCA_009747285.1
12-6_S30	Clinical	2012	China	GCA_009747325.1
121-79	Clinical_(diarrhoea)	1979	India	GCA_023166465.1
12129_1	Environmental	1985	Australia	GCF_000174115.1
1215-93	Clinical_(diarrhoea)	1993	Indonesia	GCA_023163905.1
122-73	Clinical_(diarrhoea)	1973	India	GCA_023168185.1
1223-93	Clinical_(diarrhoea)	1993	Indonesia	GCA_023164185.1
1234-96	Clinical_(diarrhoea)	1996	Thailand	GCA_023164445.1
12530-62	Clinical_(diarrhoea)	1962	Philippines	GCA_023165085.1
1262_W278	water	1985	Thailand	NA
128-73	Clinical_(diarrhoea)	1973	India	GCA_023165845.1
1280-75	Clinical_(diarrhoea)	1975	India	GCA_023166405.1
131-73	Clinical_(diarrhoea)	1973	India	GCA_023165945.1
1311-69	Clinical_(diarrhoea)	1969	India	GCA_023165205.1
1311-95	River_water	1995	Korea	GCA_023164345.1
1321-69	Clinical_(diarrhoea)	1969	Philippines	GCA_023165225.1
1322-69	Clinical_(diarrhoea)	1969	India	GCA_023165245.1
133-73	Clinical_(diarrhoea)	1973	India	GCA_023166005.1
1333-74	Clinical_(diarrhoea)	1974	India	GCA_023166305.1
1354	Environmental	2001	Mexico	NA
139-68	Clinical_(diarrhoea)	1968	India	GCA_023164365.1
1421-77	Clinical_(diarrhoea)	1977	India	GCA_023167345.1
14438-62	Clinical_(diarrhoea)	1962	Philippines	GCA_023165005.1
1453c	Clinical	1998	Mexico	NA
1457-78	Clinical_(diarrhoea)	1978	Japan	GCA_023167625.1
1463-76	bird	1976	Denmark	GCA_023166265.1
1468	Clinical	1999	Mexico	NA
1474	Clinical	2007	Mexico	NA
14821-62	Clinical_(diarrhoea)	1962	India	GCA_023165025.1
1496-86	Environmental:_Moore_swab	1986	USA	GCF_001857325.1
150136_S4	Clinical	1969	Sudan	NA
150137_S6	Clinical	1969	Sudan	NA
151-68	Clinical_(diarrhoea)	1968	India	GCA_023165165.1
152-68	Clinical_(diarrhoea)	1968	India	GCA_023165185.1
1582	Food	2003	Mexico	NA
1587	Clinical	1994	Peru	GCF_000168895.2
1596	Food_(from_suspected_cholera_case_household)	2004	Mexico	NA
161-68	Clinical_(diarrhoea)	1968	India	GCA_023165105.1
169-68	Clinical_(diarrhoea)	1968	Philippines	GCA_023164965.1
1835	Clinical	2003	Mexico	NA
1861-79	Clinical_(diarrhoea)	1979	India	GCA_023166605.1
1876	Clinical	1999	Mexico	NA
19-76	Clinical_(diarrhoea)	1976	India	GCA_023168245.1
190-75	Clinical_(diarrhoea)	1975	India	GCA_023166145.1
1903-83	Clinical_(diarrhoea)	1983	Jordan	GCA_023167445.1
195-75	Clinical_(diarrhoea)	1975	India	GCA_023166345.1
197-75	Clinical_(diarrhoea)	1975	India	GCA_023166225.1
198-73	Clinical_(diarrhoea)	1973	India	GCA_023168225.1
19C	Clinical	1999	Mexico	NA
2-22I	shrimp	2000	Thailand	NA
2011EL_1133	Clinical	2011	Haiti	GCA_000237625.2
2011V-1043	stool	2011	USA	NA
2012EL-1759	Environmental	2012	Haiti	GCF_000710155.1
2012Env-2	Environmental	2012	Haiti	GCF_000788495.1
2012Env-25	Environmental	2012	Haiti	GCF_000788515.1
2012Env-32	Environmental	2012	Haiti	GCF_000788675.1
2012Env-390	Water	2012	Haiti	GCF_001854425.1
2012Env-9	Environmental	2012	Haiti	GCF_000788715.2
2012Env-92	Environmental	2012	Haiti	GCF_000788755.1
2012HC-25	Clinical	2012	Haiti	GCF_000788775.1
2014V-1107	Stool	2014	USA	GCF_003311945.1
2015V-1118	stool	2015	USA	NA
2015V-1126	wound	2015	USA	NA
2016V-1044	stool	2016	USA	NA
2016V-1091	Stool	2016	USA	GCF_003312065.1
2016V-1111	Stool	2016	USA	GCF_003311965.1
2016V-1114	Stool	2016	USA	GCF_003312085.1
2017V-1105	Wound	2017	USA	GCF_003311975.1
2017V-1110	Wound	2017	USA	GCF_003312005.1
2017V-1144	Stool	2017	USA	GCF_003312015.1
2017V-1176	Animal_feed	2017	USA	GCF_003312095.1
207-73	Clinical_(diarrhoea)	1973	India	GCA_023166165.1
211-72	Clinical_(diarrhoea)	1972	India	GCA_023163385.1
2110	Clinical	1999	Mexico	NA
2114	Clinical	1999	Mexico	NA
2118	Clinical	1999	Mexico	NA
212-72	Clinical_(diarrhoea)	1972	Japan	GCA_023165425.1
215-68	Clinical_(diarrhoea)	1968	India	GCA_023165265.1
2174	Environmental	2001	Mexico	NA
218-68	Clinical_(diarrhoea)	1968	India	GCA_023163705.1
2222	Clinical	1998	Mexico	NA
225-68	Clinical_(diarrhoea)	1968	India	GCA_023165285.1
2283	White_Water	2010	Mexico	NA
2284	Sewage	2010	Mexico	NA
234-93	Clinical_(diarrhoea)	1993	India	GCA_023162945.1
2370	Environmental	2001	Mexico	NA
2479-86	Environmental:_Moore_swab	1986	USA	GCF_001857305.1
2497-86	Environmental:_Moore_swab	1987	USA	GCF_001857355.1
2512-86	Environmental:_Moore_swab	1986	USA	GCF_001857245.1
2523-87	Environmental:_Moore_swab	1974	USA	GCF_001857345.1
254-93	Clinical_(diarrhoea)	1993	India	GCA_023162985.1
255-93	Clinical_(diarrhoea)	1993	India	GCA_023163005.1
2559-78	Environmental:_crab	1978	USA	GCF_001857145.1
258-93	Clinical_(diarrhoea)	1993	India	GCA_023163025.1
2583-87	Clinical	1987	Peru	NA
259-93	Clinical_(diarrhoea)	1993	India	GCA_023163045.1
263-95	Clinical_(diarrhoea)	1995	Indonesia	GCA_023164225.1
2631-78	Environmental:_Moore_swab	1978	USA	GCF_001857225.1
2633-78	Sewage	1978	Brazil	GCF_001857425.1
27-76	Clinical_(diarrhoea)	1976	India	GCA_023167285.1
2709	Environmental	2001	Mexico	NA
2710	Environmental	2001	Mexico	NA
2740-80	Water	1980	USA	GCF_000168915.2
2806	Clinical	2010	Mexico	NA
284-73	Clinical_(diarrhoea)	1973	India	GCA_023165585.1
287-94	Clinical_(diarrhoea)	1994	Brazil	GCA_023164065.1
2908	Clinical	2008	Mexico	NA
293-78	Sea_water	1978	Japan	GCA_023166485.1
297-95	Clinical_(diarrhoea)	1995	Thailand	GCA_023164245.1
300055	stool	2008	Mozambique	GCF_002097735.1
300205	stool	2008	Mozambique	GCF_002097745.1
300506	stool	2008	Mozambique	GCF_002097755.1
3006-94	Clinical_(diarrhoea)	1994	Bangladesh	GCA_023164045.1
3079	Clinical	2000	Mexico	NA
3145	Clinical	2007	Mexico	NA
316-71	Clinical_(diarrhoea)	1971	India	GCA_023163785.1
317-71	Clinical_(diarrhoea)	1971	India	GCA_023164985.1
318-78	Clinical_(diarrhoea)	1978	India	GCA_023167365.1
322-93	Clinical_(diarrhoea)	1993	Indonesia	GCA_023163065.1
3222	Clinical	1991	Brazil	NA
3223-74	Environmental:_storm_drain	1974	Guam	GCF_001743085.1
3225-74	Environmental:_storm_drain	1974	Guam	GCF_001857365.1
3240	Clinical	2000	Mexico	NA
3242	Clinical	2000	Mexico	NA
3247-CN	NA	1977	China	NA
3259	Clinical	2000	Mexico	NA
3260	Clinical	2000	Mexico	NA
327-93	Clinical_(diarrhoea)	1993	Indonesia	GCA_023163085.1
3271	Clinical	2009	Mexico	NA
3272-78	Environmental:_water	1977	USA	GCF_001857265.1
3275	Clinical	2000	Mexico	NA
334-72	Clinical_(diarrhoea)	1972	Philippines	GCA_023165045.1
337-94	Clinical_(diarrhoea)	1994	India	GCA_023164085.1
345-81	Clinical_(diarrhoea)	1981	India	GCA_023163305.1
352-95	Clinical_(diarrhoea)	1995	Brazil	GCA_023164265.1
353-81	Clinical_(diarrhoea)	1981	India	GCA_023163405.1
354	Environmental	1991	Bolivia	NA
355-80	Clinical_(diarrhoea)	1980	India	GCA_023167385.1
355-81	Clinical_(diarrhoea)	1981	India	GCA_023163285.1
3568-07	Environmental:_queso_fresco	2007	Mexico	GCF_001857505.1
3569_08	Environmental	2008	USA	GCA_000237745.2
361-98	Clinical_(diarrhoea)	1998	India	GCA_023164505.1
363-96	Clinical_(diarrhoea)	1996	India	GCA_023164385.1
366-95	Clinical_(diarrhoea)	1995	Brazil	GCA_023164285.1
366-96	Frozen_seafish	1996	Japan	GCA_023164405.1
372-95	Frozen_prawn	1995	Denmark	GCA_023164305.1
376-98	Clinical_(diarrhoea)	1998	India	GCA_023164585.1
391	River_water	2010	Mexico	NA
411-93	Clinical_(diarrhoea)	1993	Argentina	GCA_023162965.1
420-81	Clinical_(diarrhoea)	1981	India	GCA_023162705.1
428-79	Clinical_(diarrhoea)	1979	India	GCA_023167025.1
429-79	Clinical_(diarrhoea)	1979	India	GCA_023167105.1
431-79	Clinical_(diarrhoea)	1979	India	GCA_023166895.1
436-81	Clinical_(diarrhoea)	1981	India	GCA_023162625.1
447-81	Clinical_(diarrhoea)	1981	India	GCA_023162745.1
448-92	Blood	1992	Japan	GCA_023162865.1
463-98	Ram	1998	Netherlands	GCA_023164705.1
472-81	Clinical_(diarrhoea)	1981	India	GCA_023162645.1
475-75	Clinical_(diarrhoea)	1975	India	GCA_023166245.1
487-85	Sea_water	1985	Japan	GCA_023162925.1
490-93	Clinical_(diarrhoea)	1993	Thailand	GCA_023163205.1
499-01	Sea_water	2001	Japan	GCA_023168105.1
4T5	water_(river)	2011	Thailand	NA
501-90	River_water	1990	Japan	GCA_023162665.1
501-99	Clinical_(diarrhoea)	1999	India	GCA_023164845.1
504-93	Clinical_(diarrhoea)	1993	Indonesia	GCA_023163105.1
51.7	Clinical	2000	Mexico	NA
511-93	Clinical_(diarrhoea)	1993	Indonesia	GCA_023163125.1
5473-62	Clinical_(diarrhoea)	1962	Philippines	GCA_023165145.1
554-88	River_water	1988	China	GCA_023168005.1
555-80	Clinical_(diarrhoea)	1980	USA	GCA_023163345.1
558-88	River_water	1988	China	GCA_023163685.1
563-88	Clinical_(diarrhoea)	1988	China	GCA_023167925.1
567-88	Clinical_(diarrhoea)	1988	China	GCA_023163665.1
570-88	Clinical_(diarrhoea)	1988	China	GCA_023163645.1
571-81	Clinical_(diarrhoea)	1981	Philippines	GCA_023167485.1
571-88	Clinical_(diarrhoea)	1988	China	GCA_023163625.1
572-88	Clinical_(diarrhoea)	1988	China	GCA_023163605.1
58-91	Clinical_(diarrhoea)	1991	Israel	GCA_023163425.1
586	Food_(from_suspected_cholera_case_household)	2010	Mexico	NA
60555434	Clinical	2017	Australia	GCF_003260135.1
623-39	Water	2002	Bangladesh	GCF_000154005.2
626-95	Frozen_prawn	1995	Germany	GCA_023164325.1
644	Clinical	2002	Mexico	NA
658-94	Environment	1994	Korea	GCA_023164105.1
659	Clinical	1998	Mexico	NA
660	Clinical	1998	Mexico	NA
667	Food_(from_suspected_cholera_case_household)	2010	Mexico	NA
670	Clinical	1997	Mexico	NA
686-91	Clinical_(diarrhoea)	1991	Japan	GCA_023163365.1
692-79	Environmental:_water	1979	USA	GCF_001857285.1
7007-62	Clinical_(diarrhoea)	1962	India	GCA_023166325.1
748-80	Clinical_(diarrhoea)	1980	USA	GCA_023167525.1
756-97	Environment	1997	Peru	GCA_023164765.1
767-81	Clinical_(diarrhoea)	1981	Thailand	GCA_023162785.1
772-94	Clinical_(diarrhoea)	1994	India	GCA_023164205.1
773-02	Clinical_(diarrhoea)	2002	Bangladesh	GCA_023164925.1
773-94	Clinical_(diarrhoea)	1994	India	GCA_023164125.1
796-80	Clinical_(diarrhoea)	1980	India	GCA_023167645.1
8_44B	stool	1995	Thailand	NA
8_52B	stool	2000	Thailand	NA
8_76	Clinical_(diarrhoea)	1976	India	GCA_023168265.1
813-91	Clinical_(diarrhoea)	1991	India	GCA_023162765.1
815-98	Clinical_(diarrhoea)	1998	India	GCA_023164805.1
816-91	Clinical_(diarrhoea)	1991	India	GCA_023162805.1
819	Food_(from_suspected_cholera_case_household)	2010	Mexico	NA
819-87	Clinical_(diarrhoea)	1987	Japan	GCA_023162685.1
821-91	Clinical_(diarrhoea)	1991	India	GCA_023162825.1
8394-62	Clinical_(diarrhoea)	1962	India	GCA_023166665.1
840-83	Clinical_(diarrhoea)	1983	India	GCA_023167425.1
848	Environmental	2000	Mexico	NA
856-01	Clinical_(diarrhoea)	2001	Bangladesh	GCA_023164885.1
857	Environmental:_water	1996	Bangladesh	GCF_001729125.1
863-94	Frozen_prawn	1994	Denmark	GCA_023164145.1
86V1216	enviromental_(river_water)	2017	Bangladesh	GCF_018920395.1
87211	Clinical	1991	Mexico	NA
877-163	Water	2002	Bangladesh	GCA_001402745.1
909	Clinical	1999	Mexico	NA
920006-15	Clinical_(from_ear_of_otitis_externa_patient)	2015	Austria	GCF_006802045.1
920008-15	Clinical_(Urine_from_prostatitis_patient)	2015	Austria	GCF_006802075.1
922-01	Clinical_(diarrhoea)	2001	Bangladesh	GCA_023164905.1
930125_S5	Clinical	1969	Sudan	NA
93154	Clinical	1996	Mexico	NA
936-93	Clinical_(diarrhoea)	1993	Argentina	GCA_023167985.1
95409	Clinical	1997	Mexico	NA
95412	Clinical	1997	Mexico	NA
957-93	Clinical_(diarrhoea)	1993	Indonesia	GCA_023163145.1
966-93	Clinical_(diarrhoea)	1993	Indonesia	GCA_023163165.1
973-81	Clinical_(diarrhoea)	1981	India	GCA_023167505.1
975-93	Clinical_(diarrhoea)	1993	Indonesia	GCA_023163225.1
97639_1	Clinical	1995	Mexico	NA
977-93	Clinical_(diarrhoea)	1993	Indonesia	GCA_023163245.1
981-75	Clinical_(diarrhoea)	1975	India	GCA_023166425.1
984-81	Clinical_(diarrhoea)	1981	India	GCA_023167565.1
985-93	Clinical_(diarrhoea)	1993	Indonesia	GCA_023163265.1
989-93	Clinical_(diarrhoea)	1993	Indonesia	GCA_023163765.1
99_1127	Clinical	1999	Mexico	NA
992-93	Clinical_(diarrhoea)	1993	Indonesia	GCA_023163805.1
993-75	Clinical_(diarrhoea)	1975	India	GCA_023166445.1
A103	NA	1990	NA	GCA_001254575
A110509W1	Environmental	2011	Austria	GCF_006803155.1
A110523Z4	Environmental	2011	Austria	GCF_006803115.1
A110621W3	Environmental	2011	Austria	GCF_006803125.1
A110704W4	Environmental	2011	Austria	GCF_006803105.1
A110829Z5	Environmental	2011	Austria	GCF_006803135.1
A110829Z6	Environmental	2011	Austria	GCF_006803035.1
A110912Z1	Environmental	2011	Austria	GCF_006803045.1
A110912Z3	Environmental	2011	Austria	GCF_006803025.1
A110926W4	Environmental	2011	Austria	GCF_006803005.1
A111	NA	1990	NA	GCA_001253495
A111010Z3	Environmental	2011	Austria	GCF_006803015.1
A120416W2	Environmental	2012	Austria	GCF_006802945.1
A120502W2	Environmental	2012	Austria	GCF_006802935.1
A120502Z1	Environmental	2012	Austria	GCF_006802905.1
A120502Z5	Environmental	2012	Austria	GCF_006802925.1
A120618Z1	Environmental	2012	Austria	GCF_006802915.1
A120716Z3	Environmental	2012	Austria	GCF_006802865.1
A120730Z1	Environmental	2012	Austria	GCF_006802805.1
A121001W1	Environmental	2012	Austria	GCF_006802815.1
A121001W2	Environmental	2012	Austria	GCF_006802785.1
A12JL36W17	Environmental	2012	Austria	GCF_006802495.1
A12JL36W25	Environmental	2012	Austria	GCF_006802465.1
A12JL36W30	Environmental	2012	Austria	GCF_006802445.1
A12JL36W49	Environmental	2012	Austria	GCF_006802375.1
A12JL36W5	Environmental	2012	Austria	GCF_006802475.1
A12JL36W52	Environmental	2012	Austria	GCF_006802395.1
A12JL36W67	Environmental	2012	Austria	GCF_006802365.1
A12JL36W74	Environmental	2012	Austria	GCF_006802355.1
A12JL36W75	Environmental	2012	Austria	GCF_006802345.1
A12JL36W82	Environmental	2012	Austria	GCF_006802275.1
A12JL36W90	Environmental	2012	Austria	GCF_006802285.1
A12JL36W91	Environmental	2012	Austria	GCF_006802295.1
A12JL36W92	Environmental	2012	Austria	GCF_006802255.1
A12JL4W15	Environmental	2012	Austria	GCF_006802735.1
A12JL4W21	Environmental	2012	Austria	GCF_006802715.1
A12JL4W4	Environmental	2012	Austria	GCF_006802795.1
A12JL4W64	Environmental	2012	Austria	GCF_006802695.1
A12JL4W72	Environmental	2012	Austria	GCF_006802685.1
A12JL4W81	Environmental	2012	Austria	GCF_006802705.1
A12JL4W93	Environmental	2012	Austria	GCF_006802635.1
A12JL5W13	Environmental	2012	Austria	GCF_006802655.1
A12JL5W14	Environmental	2012	Austria	GCF_006802605.1
A12JL5W24	Environmental	2012	Austria	GCF_006802595.1
A12JL5W63	Environmental	2012	Austria	GCF_006802575.1
A12JL5W86	Environmental	2012	Austria	GCF_006802555.1
A12JL5W90	Environmental	2012	Austria	GCF_006802545.1
A12JL5W97	Environmental	2012	Austria	GCF_006802485.1
A209	NA	1980	USA	GCA_001256655
A213_917_84	NA	1984	USA	GCA_001248945
A215	NA	1985	USA	GCA_001249195.1
A217	NA	1986	USA	GCA_001248235
A279	NA	1990	Sweden	GCA_001253555
A316	NA	1993	Argentina	GCA_001258975
A325	NA	1993	Argentina	GCA_001254395
A389	NA	1987	Bangladesh	GCA_001259795
A46	NA	1964	NA	GCF_001259555.1
A481	NA	2007	Djibouti	GCA_001254255
A483	NA	2007	Djibouti	GCA_001251595
A49	NA	1962	NA	GCA_001253835
A50	NA	1963	Bangladesh	GCA_001254735
A51	NA	1949	Egypt	GCA_001253435
A57	NA	1980	India	GCA_001250255
A59	NA	1970	India	GCF_001254535.1
A60	NA	1958	Thailand	GCF_001248195.1
A61	NA	1970	India	GCF_001250935.1
A66	NA	1962	Bangladesh	GCF_001260915.1
A68	NA	1949	Egypt	GCF_001259635.1
A70	NA	1969	Bangladesh	GCF_001248905.1
A76	NA	1982	Bangladesh	GCF_001259495.1
AM_19226	Clinical	2001	Bangladesh	GCF_000153785.2
Amazonia	Clinical	1991	Brazil	GCF_000223095.1
ATCC25872	Clinical	1965	Slovakia	GCF_018336415.1
AU105	Rat	1989	Japan	GCA_023163445.1
AU112	Rat	1989	Japan	GCA_023163585.1
AU124	Rat	1989	Japan	GCA_023163565.1
AU165	Rat	1989	Japan	GCA_023163545.1
AU256	Rat	1989	Japan	GCA_023163505.1
AU291	Rat	1989	Japan	GCA_023163485.1
AUR10	Rat	1989	Japan	GCA_023163465.1
B4202-64	Clinical_(diarrhoea)	1964	Philippines	GCA_023168205.1
B5257-64	Clinical_(diarrhoea)	1964	India	GCA_023164165.1
B8645-64	Clinical_(diarrhoea)	1964	India	GCA_023162905.1
BJG-01	Clinical	NA	USA	GCF_000221465.1
C_7641	Water	1991	Guatemala	NA
C_7654	Water	1991	USA	NA
C_7724	Water	1991	El_Salvador	NA
C_7965	River_water	1991	Bolivia	NA
C_8108	Water	1992	Trinidad	NA
C_8481	Clinical	1991	Brazil	NA
C11C_1	Wild_bird:_Anas_zonorhyncha_(intestines)	2018	China	NA
C11G_R	Wild_bird:_Anas_zonorhyncha_(liver)	2018	China	NA
C11S_2	Wild_bird:_Anas_zonorhyncha_(kidney)	2018	China	NA
C16_2_290	Wild_bird:_Phalacrocorax	2017	China	GCF_014281135.1
C18S_a	Wild_bird:_Tadorna_ferruginea_(kidney)	2018	China	NA
C18s_b	Wild_bird:_Tadorna_ferruginea_(kidney)	2018	China	NA
C18x_b	Wild_bird:_Tadorna_ferruginea_(heart)	2018	China	NA
C19c_1	Wild_bird:_Tadorna_ferruginea_(intestines)	2018	China	NA
C19c_a	Wild_bird:_Tadorna_ferruginea_(intestines)	2018	China	NA
C19c_B	Wild_bird:_Tadorna_ferruginea_(intestines)	2018	China	NA
C19F_3	Wild_bird:_Tadorna_ferruginea_(lung)	2018	China	NA
C19G_b	Wild_bird:_Tadorna_ferruginea_(liver)	2018	China	NA
C19p_b	Wild_bird:_Tadorna_ferruginea_(spleen)	2018	China	NA
C19p_c	Wild_bird:_Tadorna_ferruginea_(spleen)	2018	China	NA
C19S_b	Wild_bird:_Tadorna_ferruginea_(kidney)	2018	China	NA
C19x_a	Wild_bird:_Tadorna_ferruginea_(heart)	2018	China	NA
C19x_b	Wild_bird:_Tadorna_ferruginea_(heart)	2018	China	NA
C1C_1	Wild_bird:_Larus_ridibundus_(intestines)	2018	China	NA
C1F_2	Wild_bird:_Larus_ridibundus_(lung)	2018	China	NA
C1S_2	Wild_bird:_Larus_ridibundus_(kidney)	2018	China	NA
C2XS_1	Wild_bird:_Larus_ridibundus_(kidney)	2018	China	NA
C4C_1	Wild_bird:_Himantopus_(intestines)	2018	China	NA
C5G_R	Wild_bird:_Pochard_(liver)	2018	China	NA
C6	Clinical_(stool)	2010	Ghana	GCF_025505075.1
C8C_2	Wild_bird:_Tadorna_ferruginea_(intestines)	2018	China	NA
CCBT0007	Clinical	1996	Argentina	NA
CCBT0008	Environmental	1993	Argentina	NA
CCBT0018	Clinical	1996	Argentina	NA
CCBT0020	Clinical	1997	Argentina	NA
CCBT0026	Clinical	1996	Argentina	GCF_902809995.1
CCBT0033	Clinical	1996	Argentina	NA
CCBT0042	Clinical	1996	Argentina	NA
CCBT0043	Clinical	1996	Argentina	NA
CCBT0044	Clinical	1996	Argentina	NA
CCBT0045	Clinical	1996	Argentina	NA
CCBT0053	Clinical	1996	Argentina	NA
CCBT0054	Clinical	1996	Argentina	NA
CCBT0058	Clinical	1996	Argentina	NA
CCBT0060	Environmental	1992	Argentina	NA
CCBT0061	Clinical	1992	Argentina	NA
CCBT0063	Clinical	1992	Argentina	NA
CCBT0072	Clinical	1992	Argentina	NA
CCBT0073	Environmental	1992	Argentina	NA
CCBT0077	Clinical	1996	Argentina	NA
CCBT0079	Clinical	1996	Argentina	NA
CCBT0081	Clinical	1996	Argentina	NA
CCBT0082	Environmental	1996	Argentina	NA
CCBT0084	Clinical	1995	Argentina	NA
CCBT0086	Environmental	1996	Argentina	NA
CCBT0087	Clinical	1996	Argentina	NA
CCBT0090	Clinical	1996	Argentina	NA
CCBT0093	Clinical	1996	Argentina	NA
CCBT0094	Clinical	1996	Argentina	NA
CCBT0096	Environmental	1996	Argentina	NA
CCBT0099	Environmental	1992	Argentina	NA
CCBT0101	Clinical	1992	Argentina	NA
CCBT0102	Environmental	2000	Argentina	NA
CCBT0106	Environmental	1992	Argentina	NA
CCBT0112	Environmental	1992	Argentina	NA
CCBT0113	Clinical	1992	Argentina	NA
CCBT0115	Clinical	1992	Argentina	NA
CCBT0117	Environmental	1992	Argentina	NA
CCBT0118	Clinical	1996	Argentina	NA
CCBT0119	Environmental	1992	Argentina	NA
CCBT0129	Environmental	1993	Argentina	NA
CCBT0131	Environmental	1993	Argentina	NA
CCBT0135	Environmental	1993	Argentina	NA
CCBT0136	Clinical	1993	Argentina	GCF_902810005.1
CCBT0146	Environmental	1992	Argentina	NA
CCBT0151	Clinical	1993	Argentina	GCF_902810025.1
CCBT0162	Environmental	1992	Argentina	NA
CCBT0174	Clinical	1997	Argentina	NA
CCBT0320	Clinical	1993	Argentina	NA
CCBT0411	Clinical	1993	Argentina	NA
CCBT0443	Clinical	1993	Argentina	NA
CCBT0491	Clinical	2004	Argentina	NA
CCBT0493	Clinical	2004	Argentina	NA
CCBT0494	Clinical	2003	Argentina	NA
CCBT0495	Clinical	2005	Argentina	NA
CCBT0496	Clinical	1994	Argentina	NA
CCBT0497	Clinical	1998	Argentina	NA
CCBT0500	Clinical	1993	Argentina	NA
CM_91_3	Sewage	1983	Mexico	NA
CNRVC140119	Clinical	1992	Brazil	NA
CNRVC140120	Clinical	1991	Brazil	NA
CP1035	Human	2004	Mexico	GCF_000304915.2
CP1037	Environmental	2003	Mexico	GCF_000302965.1
CP1110	Clinical	NA	USA	GCF_000387585.1
CP1111	Clinical	NA	USA	GCF_000387625.1
CP1112	Clinical	NA	USA	GCF_000387645.1
CP1113	Clinical	NA	USA	GCF_000387665.1
CP1114	Clinical	NA	USA	GCF_000387685.1
CP1115	Clinical	NA	USA	GCF_000387605.1
CP1116	Clinical	NA	USA	GCF_000387725.1
CP1117	Clinical	NA	USA	GCF_000387705.1
CTMA_1478	Clinical	2017	Democratic_Republic_of_the_Congo	GCA_015750085.1
CTMA_1480	Clinical	2015	Democratic_Republic_of_the_Congo	GCA_015750145.1
D1	Environmental	2017	USA	GCA_003594945.1
DL2111	Environmental_(plankton)	2008	USA	GCF_017426745.1
DL2112	Environmental_(plankton)	2008	USA	GCF_017426765.1
DL2113	Environmental_(plankton)	2008	USA	GCF_017426815.1
DL2114	Environmental_(plankton)	2008	USA	GCF_017426785.1
DL2115	Environmental_(plankton)	2008	USA	GCF_017426845.1
DL2116	Environmental_(plankton)	2008	USA	GCF_017426825.1
DL2117	Environmental_(plankton)	2008	USA	GCF_017426885.1
DL4211	Environmental_(plankton)	2008	USA	GCF_017426915.1
DL4212	Environmental_(plankton)	2008	USA	GCF_017426905.1
DL4213	Environmental_(plankton)	2008	USA	GCF_017426985.1
DL4214	Environmental_(plankton)	2008	USA	GCF_017426945.1
DL4215	Environmental_(plankton)	2008	USA	GCF_017426965.1
DL4216	Environmental_(plankton)	2008	USA	GCF_017427005.1
DT7	water	2011	Thailand	NA
DT8	water	2011	Thailand	NA
E19	Environmental_(water)	2016	Ghana	GCF_025505155.1
E30	Environmental_(water)	2016	Ghana	GCF_025505135.1
E32	Environmental_(water)	2016	Ghana	GCF_025505115.1
E4	Environmental_(water)	2016	Ghana	GCF_025563555.1
E506	NA	1974	USA	GCF_001887475.1
E7G	Environmental	2004	USA	GCF_013357825.1
EDC_689	Environmental	2015	Bangladesh	GCF_013111295.1
EDC_690	Environmental	2015	Bangladesh	GCF_018035165.1
EDC_715	Environmental	2016	Bangladesh	GCF_013111105.1
EDC_716	Environmental	2015	Bangladesh	GCF_017169545.1
EDC_717	Environmental	2015	Bangladesh	GCF_017169515.1
EDC_792	Environmental	2016	Bangladesh	GCF_017169525.1
EDC_800	Environmental	2016	Bangladesh	GCF_013110925.1
EL2313	Clinical	1992	China	GCF_007624435.1
EL2338	Clinical	1994	China	GCF_007624145.1
EL2398	Clinical	1996	China	GCF_007623935.1
EL2403	Clinical	1996	China	GCF_007623975.1
FDAARGOS_101	environmental	NA	NA	GCF_001471455.2
FDAARGOS_102	human	1963	India	GCF_001525525.2
GP16	NA	1971	India	GCF_001251495.1
GP8	NA	1970	India	GCF_001253575.1
GXFL1-4	Macrobrachium_(prawn)	2018	China	GCF_021431945.1
H01	Clinical	NA	Qatar	GCF_014654695.1
H08	Clinical	2017	Qatar	GCF_014654565.1
H10	Clinical	2015	Qatar	GCF_014654545.1
HC-1A2	Clinical	2010	Haiti	GCF_000304775.1
HC-2A1	Clinical	2010	Haiti	GCF_000221445.1
HC-36A1	Clinical	2010	Haiti	GCF_000474965.1
HC-41B1	Clinical	2010	Haiti	GCF_000304955.2
HC-44C1	Clinical	2010	Haiti	GCF_000305565.2
HC-55C2	Clinical	2010	Haiti	GCF_000305015.2
HC-59A1	Clinical	2010	Haiti	GCF_000305195.2
HC-60A1	Clinical	2010	Haiti	GCF_000305055.2
HC-61A2	Clinical	2010	Haiti	GCF_000304795.1
HC-78A1	Clinical	2010	Haiti	GCF_000327225.3
HE-09	Environmental	2010	Haiti	GCF_000221405.1
HE-16	Gray_water	2010	Haiti	GCF_000303085.1
HE-25	Gray_water	2010	Haiti	GCF_000279265.1
HE-45	Gray_water	2010	Haiti	GCF_000279285.1
HE39	Environmental	2010	Haiti	GCF_000220765.2
HE40	Environmental	2010	Haiti	GCF_000305115.2
HE46	Environmental	2010	Haiti	GCF_001857515.1
HE48	Environmental	2010	Haiti	GCF_000220785.1
I-1263	Clinical	1997	Russia	GCA_000735705.2
I-SSH2-TY6	shrimp	2013	Thailand	NA
I-WASTE-HSH1-TY2	shrimp_waste	2013	Thailand	NA
I-WASTE-SSH2-TY1	shrimp_waste	2013	Thailand	NA
I-WHSH1-TY4	water	2013	Thailand	NA
IDH06781	Clinical	2014	India	GCF_004310025.1
InDRE_3140	Clinical	2013	Mexico	GCA_000740515.2
ISF-208-6	shrimps	2016	Vietnam	GCF_019793275.1
IWSH488_TCY	shrimp_waste	2007	Thailand	NA
L11	Mytilus_(mussels)	2007	Sweden	GCF_001718105.1
L15	Mytilus_(mussels)	2007	Sweden	GCF_001718095.1
L6G	Environmental	2004	USA	GCF_013357685.1
LMA3984_4	Environmental	2007	Brazil	GCF_000195065.1
Mex1	Clinical	1991	Mexico	NA
Mex15	Clinical	1997	Mexico	NA
Mex16	Clinical	1997	Mexico	NA
MJ38	Environmental	2007	China	NA
MK14	water_(river)	2011	Thailand	NA
MP_070116	clinical	2013	Bangladesh	GCF_900324435.1
MS6	Clinical	NA	Thailand	GCF_000829215.1
MZO-2	Clinical	2001	Bangladesh	GCF_000153985.2
MZO-3	Clinical	2001	Bangladesh	GCF_000168935.2
NCTC_30	Clinical	1916	Egypt	GCF_900538065.1
NCTC4711	Clinical_(diarrhoea)	NA	NA	GCA_023164785.1
NCTC4715	Clinical_(diarrhoea)	1934	NA	GCA_023165125.1
NCTC4716	NA	NA	NA	GCA_023165305.1
NIH35A3	NA	1941	India	GCA_023163745.1
NIH41	Clinical	1941	India	GCA_023163725.1
NQ-158	Clinical_(diarrhoea)	1992	Japan	GCA_023163985.1
NQ-163	Clinical_(diarrhoea)	1992	Japan	GCA_023164005.1
NQ-191	Clinical_(diarrhoea)	1992	Japan	GCA_023164025.1
NQ-44	Clinical_(diarrhoea)	1991	Japan	GCA_023163925.1
NQ-49	Clinical_(diarrhoea)	1991	Japan	GCA_023163945.1
NQ-78	Clinical_(diarrhoea)	1991	Japan	GCA_023163965.1
NU193	Sewage	1987	Japan	GCA_023167665.1
O395	Clinical	1965	India	GCF_000016245.1
P-18785	Clinical	2005	Russia	GCF_000338215.2
P10-CHT64-05	Clinical_(throat_swab)	2005	Austria	GCF_006802195.1
P12-CHT68-05	Clinical_(from_ear_of_otitis_externa_patient)	2005	Austria	GCF_006802145.1
P19-CHT78-07	Clinical_(from_ear_of_otitis_externa_patient)	2007	Austria	GCF_006802165.1
P2-CHT15-00	Clinical_(from_ear_of_otitis_externa_patient)	2000	Austria	GCF_006802245.1
P7-CHT61-04	Clinical_(from_ear_of_otitis_externa_patient)	2004	Austria	GCF_006802155.1
P9-CHT63-05	Clinical_(blood_of_sepsis_patient)	2005	Austria	GCF_006802205.1
PKN_T5	water	2011	Thailand	NA
PRL18	NA	1984	India	GCA_001248845.1
PS15	Environmental	NA	USA	GCF_000318075.1
RC27	Clinical	1991	Indonesia	GCF_000176395.1
RC385	Environmental	1998	USA	GCF_000152445.1
RFB16	Environmental	2017	USA	GCF_008369605.1
S1	Environmental_(water)	2019	Ghana	GCF_025505255.1
S35	Environmental_(water)	2020	Ghana	GCF_025505175.1
S5046	Clinical_(diarrhoea)	1976	India	GCA_023167805.1
S5069	Clinical_(diarrhoea)	1976	India	GCA_023167825.1
S5697	Clinical_(diarrhoea)	1976	India	GCA_023167905.1
S6535	Clinical_(diarrhoea)	1976	India	GCA_023168285.1
S6541	Clinical_(diarrhoea)	1976	India	GCA_023167965.1
S7443	Clinical_(diarrhoea)	1976	India	GCA_023167945.1
SA10G	Environmental	2004	USA	GCF_013357865.1
SA3G	Environmental	2004	USA	GCF_013357885.1
SA5Y	Environmental	2004	USA	GCF_003063885.1
SA7G	Environmental	2004	USA	GCF_013357845.1
Santiago-089	Clinical	2018	Chile	GCF_009653605.1
SIO	Environmental:_water	2000	USA	GCF_001857455.1
SL4G	Environmental	2004	USA	GCF_013357625.1
SL5Y	Environmental	2004	USA	GCF_013357645.1
SL6Y	Environmental	2004	USA	GCF_013357725.1
SO5Y	Environmental	2004	USA	GCF_013357665.1
SP6G	Environmental	2004	USA	GCF_013357745.1
SP7G	Environmental	2004	USA	GCF_013357765.1
TC_183	frozen_shrimp	2006	Thailand	NA
TC_22	oyster	2006	Thailand	NA
TC151-1_2	brackish_water	2006	Thailand	NA
TC183-1_1	seafood	2006	Thailand	NA
TC8-1_1	fish	2006	Thailand	NA
TM11079_80	Sewage	1980	Brazil	GCF_000174255.1
TMA_21	Sea_Water	1982	Brazil	GCF_000174295.1
TP	Environmental:_water	2000	USA	GCF_001857485.1
TUC_J31_W	Environmental	2000	Argentina	NA
TUC_Me3	Clinical	1995	Argentina	NA
TUC_NI16	Clinical	NA	Nicaragua	NA
TUC_SF366	Clinical	1999	Argentina	NA
TUC_T12550	Clinical	1995	Argentina	NA
TUC_T13074	Clinical	1994	Argentina	NA
TUC_T1437	Clinical	1997	Argentina	NA
TUC_T2220	Clinical	1994	Argentina	NA
TUC_T2734	Clinical	2004	Argentina	NA
TUC_T522	Clinical	1998	Argentina	NA
TUC_T5957	Clinical	1993	Argentina	NA
TUC_T610	Clinical	1994	Argentina	NA
TUC_T717	Clinical	1998	Argentina	NA
TUC_T777	Clinical	1994	Argentina	NA
TUC_VC182_14	Clinical	2014	Argentina	NA
TUC_VC591_14	Clinical	2014	Argentina	NA
TUC_VC849_07	Clinical	2007	Argentina	NA
V51	Clinical	1987	USA	GCF_000152465.2
V52	Clinical	1968	Sudan	GCF_000167935.2
V917-19	Bird_(common_tern:_Sterna_hirundo)_lung	2019	Germany	GCF_008369865.1
V918-19	Bird_(common_tern:_Sterna_hirundo)_pericardium	2019	Germany	GCF_008369465.1
V919-19	Bird_(common_tern:_Sterna_hirundo)_gut	2019	Germany	GCF_008369525.1
V920-19	Bird_(common_tern:_Sterna_hirundo)_kidney	2019	Germany	GCF_008369565.1
V921-19	Bird_(common_tern:_Sterna_hirundo)_liver	2019	Germany	GCF_008369875.1
V922-19	Bird_(common_tern:_Sterna_hirundo)_kidney	2019	Germany	GCF_008369585.1
V923-19	Bird_(common_tern:_Sterna_hirundo)_liver	2019	Germany	GCF_008369485.1
V924-19	Bird_(common_tern:_Sterna_hirundo)_gut	2019	Germany	GCF_008369505.1
VC_2283_05	Clinical	2005	Argentina	NA
VC_521_09	Clinical	2009	Paraguay	NA
Vc_BD01	Environmental	NA	Bangladesh	GCF_003348735.1
Vc_BD02	Environmental	NA	Bangladesh	GCF_013111535.1
Vc_BD03	Environmental	NA	Bangladesh	GCF_003348515.1
Vc_BD04	Environmental	NA	Bangladesh	GCF_003348485.1
Vc_BD05	Environmental	NA	Bangladesh	GCF_003348465.1
Vc_BD06	Environmental	NA	Bangladesh	GCF_003348715.1
Vc_BD07	Environmental	NA	Bangladesh	GCF_003348675.1
Vc_BD10	Environmental	NA	Bangladesh	GCF_003348405.1
Vc_BD12	Environmental	NA	Bangladesh	GCF_003348355.1
Vc_BD13	Environmental	NA	Bangladesh	GCF_003348395.1
Vc_BD14	Environmental	NA	Bangladesh	GCF_003348655.1
Vc_BD15	Environmental	NA	Bangladesh	GCF_003348665.1
Vc_BD18	Environmental	NA	Bangladesh	GCF_003348365.1
Vc_BD19	Environmental	NA	Bangladesh	GCF_003348335.1
Vc_BD20	Environmental	NA	Bangladesh	GCF_003348595.1
Vc_BD21	Environmental	NA	Bangladesh	GCF_003348245.1
Vc_BD22	Environmental	NA	Bangladesh	GCF_003348295.1
Vc_BD23	Environmental	NA	Bangladesh	GCF_003348215.1
Vc_BD24	Environmental	NA	Bangladesh	GCF_003348195.1
Vc_BD25	Environmental	NA	Bangladesh	GCF_003348265.1
Vc_BD26	Environmental	NA	Bangladesh	GCF_003348235.1
Vc_BD27	Environmental	NA	Bangladesh	GCF_003348175.1
Vc_BD28	Environmental	NA	Bangladesh	GCF_003348145.1
Vc_BD29	Environmental	NA	Bangladesh	GCF_003348135.1
Vc_BD30	Environmental	NA	Bangladesh	GCF_003348115.1
Vc_BD31	Environmental	NA	Bangladesh	GCF_003348095.1
Vc_BD32	Environmental	NA	Bangladesh	GCF_003348065.1
Vc_BD33	Environmental	NA	Bangladesh	GCF_003348635.1
Vc_BD34	Environmental	NA	Bangladesh	GCF_003348055.1
Vc_BD35	Environmental	NA	Bangladesh	GCF_003348585.1
Vc_BD37	Environmental	NA	Bangladesh	GCF_003348035.1
Vc_BD38	Environmental	NA	Bangladesh	GCF_003348575.1
Vc_BD39	Environmental	NA	Bangladesh	GCF_003348545.1
Vc_BD40	Environmental	NA	Bangladesh	GCF_003348015.1
Vc_BD43	Environmental	NA	Bangladesh	GCF_003347995.1
Vc_BD44	Environmental	NA	Bangladesh	GCF_003347945.1
Vc_BD47	Environmental	NA	Bangladesh	GCF_003347905.1
Vc_BD48	Environmental	NA	Bangladesh	GCF_003347935.1
Vc_BD49	Environmental	NA	Bangladesh	GCF_003348535.1
Vc_BD51	Environmental	NA	Bangladesh	GCF_003347865.1
Vc_BD53	Environmental	NA	Bangladesh	GCF_003347855.1
Vc_BD54	Environmental	NA	Bangladesh	GCF_003347835.1
Vc_BD55	Environmental	NA	Bangladesh	GCF_003347775.1
Vc_BD56	Environmental	NA	Bangladesh	GCF_003347815.1
Vc_BD57	Environmental	NA	Bangladesh	GCF_003347755.1
Vc_BD58	Environmental	NA	Bangladesh	GCF_003347725.1
Vc_BD59	Environmental	NA	Bangladesh	GCF_003347785.1
Vc_BD60	Environmental	NA	Bangladesh	GCF_003347715.1
Vc_EDC_688	Environmental	2015	Bangladesh	GCF_013111275.1
Vc_EDC_692	Environmental	2015	Bangladesh	GCF_013111245.1
Vc_EDC_694	Environmental	2015	Bangladesh	GCF_013111215.1
Vc_EDC_696	Environmental	2015	Bangladesh	GCF_013111195.1
Vc_EDC_701	Environmental	2015	Bangladesh	GCF_013111175.1
Vc_EDC_787	Environmental	2016	Bangladesh	GCF_013110975.1
Vc_EDC_794	Environmental	2016	Bangladesh	GCF_013110955.1
VC_O1_10	stool	2000	Thailand	NA
VC_O1_8	stool	2000	Thailand	NA
Vc_YB1C06	Environmental	NA	USA	NA
Vc_YB1E12	Environmental	NA	USA	NA
Vc_YB1G01	Environmental	2009	USA	NA
Vc_YB2A04	Environmental	NA	USA	NA
Vc_YB2A12	Environmental	2009	USA	NA
Vc_YB2C01	Environmental	NA	USA	NA
Vc_YB2C05	Environmental	2009	USA	NA
Vc_YB2D07	Environmental	2009	USA	NA
Vc_YB2E01	Environmental	2009	USA	NA
Vc_YB2E03	Environmental	NA	USA	NA
Vc_YB2H11	Environmental	NA	USA	NA
Vc_YB3D09	Environmental	NA	USA	NA
Vc_YB3F10	Environmental	2009	USA	NA
Vc_YB4B01	Environmental	2009	USA	NA
Vc_YB4D09	Environmental	NA	USA	NA
Vc_YB4G08	Environmental	2009	USA	NA
Vc_YB4H04	Environmental	NA	USA	NA
Vc_YB4H06	Environmental	2009	USA	NA
Vc_YB4H11	Environmental	2009	USA	NA
Vc_YB5B09	Environmental	NA	USA	NA
Vc_YB5F01	Environmental	NA	USA	NA
Vc_YB5F10	Environmental	2009	USA	NA
Vc_YB5H09	Environmental	NA	USA	NA
Vc_YB6B02	Environmental	NA	USA	NA
Vc_YB6D03	Environmental	NA	USA	NA
Vc_YB6D06	Environmental	2009	USA	NA
Vc_YB6D07	Environmental	NA	USA	NA
Vc_YB6D09	Environmental	NA	USA	NA
Vc_YB6E05	Environmental	NA	USA	NA
Vc_YB6E06	Environmental	NA	USA	NA
Vc_YB6E07	Environmental	2009	USA	NA
Vc_YB6E09	Environmental	NA	USA	NA
Vc_YB6E10	Environmental	NA	USA	NA
Vc_YB6F04	Environmental	NA	USA	NA
Vc_YB6F07	Environmental	NA	USA	NA
Vc_YB6F08	Environmental	2009	USA	NA
Vc_YB6F09	Environmental	NA	USA	NA
Vc_YB6F10	Environmental	NA	USA	NA
Vc_YB6G01	Environmental	NA	USA	NA
Vc_YB6G08	Environmental	2009	USA	NA
Vc_YB7B03	Environmental	NA	USA	NA
Vc_YB7B05	Environmental	NA	USA	NA
Vc_YB7B07	Environmental	NA	USA	NA
Vc_YB7C09	Environmental	2009	USA	NA
Vc_YB7F09	Environmental	NA	USA	NA
Vc_YB7G04	Environmental	NA	USA	NA
Vc_YB8A02	Environmental	NA	USA	NA
Vc_YB8C06	Environmental	2009	USA	NA
Vc_YB8E03	Environmental	2009	USA	NA
Vc_YB8F12	Environmental	2019	USA	NA
Vc_YB9F05	Environmental	2020	USA	NA
VC001	Environmental	1992	Argentina	NA
VC002	Environmental	1992	Argentina	NA
VC008	Clinical	1993	Argentina	NA
VC009	Clinical	1993	Argentina	NA
VC010	Clinical	1993	Argentina	NA
VC012	Environmental	1992	Argentina	NA
VC024	Clinical	2000	Argentina	NA
VC034	Clinical	1993	Argentina	NA
VC22	Environmental:_oyster	1981	USA	GCF_001729195.1
Vc25-3	Environmental	2013	USA	GCA_001543505.1
VC35	Clinical	NA	Malaysia	GCF_000299495.2
VC48	Environmental:_oyster	1981	USA	GCF_001857165.1
VC53	Environmental:_oyster	2009	USA	GCF_001857155.1
VC56	Environmental:_oyster	2009	USA	GCF_001857175.1
VCC19	Environmental	2001	Brazil	GCF_000438805.2
VCE232	Clinical	1980	India	GCF_004310265.1
VcN1	Environmental	2017	Bangladesh	GCF_002843255.1
VCR12	water_(river)	2013	Thailand	NA
VID97-3_2	seafood	2006	Thailand	NA
VL426	Water	NA	UK	GCF_000174235.1
vun6	Environmental	2010	China	NA
vun8	Environmental	2010	China	NA
W10G	Environmental	2004	USA	GCF_013357605.1
W6G	Environmental	2004	USA	GCF_013357785.1
W7G	Environmental	2004	USA	GCF_013357805.1
WKB_T9	water	2011	Thailand	NA
YB1A01	Water	2009	USA	GCF_001402185.1
YB1G06	Water	2009	USA	GCF_001402365.1
YB2A05	Water	2009	USA	GCF_001402535.1
YB2A06	Water	2009	USA	GCF_001402375.1
YB2G01	Water	2009	USA	GCF_001411585.1
YB2G05	Water	2009	USA	GCF_001402415.1
YB2G07	Water	2009	USA	GCF_001402425.1
YB3B05	Water	2009	USA	GCF_001402545.1
YB3G04	Water	2009	USA	GCF_001402275.1
YB4B03	Water	2009	USA	GCF_001402605.1
YB4C07	Water	2009	USA	GCF_001402285.1
YB4F05	Water	2009	USA	GCF_001402265.1
YB4G05	Water	2009	USA	GCF_001402575.1
YB4G06	Water	2009	USA	GCF_001402255.1
YB4H02	Water	2009	USA	GCF_001402585.1
YB5A06	Water	2009	USA	GCF_001402435.1
YB6A06	Water	2009	USA	GCF_001402445.1
YB7A06	Water	2009	USA	GCF_001402335.1
YB7A09	Water	2009	USA	GCF_001402595.1
YB8E08	Water	2009	USA	GCF_001402655.1
YCH11	Shellfish	1992	Japan	GCA_023162845.1
ZJ07019	Clinical	2007	China	NA
ZJ0911	Clinical	2009	China	NA
ZJ0917	Human	2009	China	NA
ZJ0918	Clinical	2009	China	NA
ZJ0921	Clinical	2009	China	NA
ZJ0926	Clinical	2009	China	NA
ZJ0937	Clinical	2009	China	NA
ZJ0938	Clinical	2009	China	NA
ZJ0946	Clinical	2009	China	NA
ZJ10014	Clinical	2010	China	NA
ZJ11010	Clinical	2011	China	NA
ZJ1336	Water	2005	China	NA
ZJ1339	Clinical	2005	China	NA

## Sheet: contextual_7PET
strain_id	source	year	isolation	accession
N16961	Clinical	1975	Bangladesh	GCF_900205735.1
150132_S9	Human	1974	Ukraine	CNRVC150132
960778_S19	Human	1966	Iraq	CNRVC960778
Indre91_1	Clinical	1991	Mexico	GCF_000176435.1
16244_7#43	Human	1992	Bolivia	CNRVC140123
CNRVC150220	Human	1992	Pakistan	NA
5174_5#7	NA	2004	Vietnam	GCF_001252075.1
5174_5#9	NA	2003	Vietnam	GCF_001259055.1
4056_2#1	NA	1993	India	GCF_001257215.1
MO10	Clinical	1992	India	GCF_000152425.1
2956_6#2	NA	2006	India	GCF_001258495.1
2956_6#1	NA	2007	India	GCF_001259135.1
ERR579090	Clinical	2008	China	ERS526230
6437_7#21	NA	2009	Zimbabwe	Zim_12
ERR579089	Clinical	2005	China	ERS526229

## Sheet: ice_sxt_accessions
strain_id	sequence_accession
RND6878	KY382507.1
IDH_1986	MK165649.1
Ind5	GQ463142.1
Ind4	GQ463141.1
Ban5	GQ463140.1
MO10	AY055428.1

[truncated: 2 more sheets: T3SS_structural_gene_aa_seq, other_genes_fig3]
